# Supplementary material for: Adapting High-Resolution Respirometry to Glucose-Limited Steady State Mycelium of the Filamentous Fungus Penicillium ochrochloron: Method Development and Standardisation
Source: PLoS One. 2016 Jan 15;11(1):e0146878. doi: 10.1371/journal.pone.0146878 (PMC4714917; doi:10.1371/journal.pone.0146878)
Supplement: S1 Table — (XLSX) [file pone.0146878.s003.xlsx]

## Sheet: S1 Table Off-line respirometry
S1 Table Off-line Respirometry. Data set depicted in Fig. 3. Data represent three independent chemostat cultures.
	Respiatory uncoupling capacity	Remaining oxygen consumption in the presence of				Inhibition of oxygen consumption in the presence of
Steady state culture	CCCP in % steady state respiration	SHAM only in % steady state respiration	SHAM and Cyanide in % steady state respiration	Cyanide only in % steady state respiration	Cyanide and SHAM in % steady state respiration	SHAM only in % steady state respiration	SHAM and Cyanide in % steady state respiration	Cyanide only in % steady state respiration	Cyanide and SHAM in % steady state respiration
Chemostat #1 µ=0.1	25.1903	69.5162	3.1185	12.203	5.4869	30.4838	96.8815	87.797	94.5131
		69.9681	3.2	4.5739	3.4403	30.0319	96.8	95.4261	96.5597
Chemostat #2 µ=0.1	34.5719	73.4044	4.6036	5.422	5.8867	26.5956	95.3964	94.578	94.1133
		69.1577	3.8276	5.8031	3.8461	30.8423	96.1724	94.1969	96.1539
Chemostat #3 µ=0.1	26.8052	69.5028	4.3022	6.0355	3.5123	30.4972	95.6978	93.9645	96.4877
Mean	28.8558	70.3098	3.81038	5.45862	4.43446	29.6902	96.1896	94.5414	95.5655
SD	5.01571	1.75369	0.656247	0.64175	1.16206	1.75369	0.656247	0.64175	1.16206
SHAM to early applied
