# Supplementary material for: Adapting High-Resolution Respirometry to Glucose-Limited Steady State Mycelium of the Filamentous Fungus Penicillium ochrochloron: Method Development and Standardisation
Source: PLoS One. 2016 Jan 15;11(1):e0146878. doi: 10.1371/journal.pone.0146878 (PMC4714917; doi:10.1371/journal.pone.0146878)
Supplement: S2 Table — (XLSX) [file pone.0146878.s004.xlsx]

## Sheet: S2 Table On-line respirometry
S2 Table On-line respirometry. Data represent three independent chemostat cultures.
Sampling of gaseous phase was done before and after entering the bioreactor.
Values are from the time point of taking samples for high-resolution respirometry.
Steady state culture	O2 uptake rate mL*min-1	CO2 production mL*min-1	Technical Quotient (=Measured Respiratory Quotient)	Biomass gDW*L-1
Chemostat #1 µ=0.1	4.073	4.409	1.083	3.14
	4.166	4.502	1.081	3.92
	4.201	4.54	1.081
Chemostat #2 µ=0.1	4.332	4.558	1.052	3.94
	4.3	4.576	1.064	4.14
	4.274	4.604	1.077
Chemostat #3 µ=0.1	4.323	4.621	1.069	3.14
	4.209	4.495	1.068	3.46
Mean	4.23	4.54	1.07	3.62
SD	0.09	0.07	0.01	0.44
